# Supplementary material for: Trends in Population-Based Studies of Human Genetics in Infectious Diseases
Source: PLoS One. 2012 Feb 7;7(2):e25431. doi: 10.1371/journal.pone.0025431 (PMC3274513; doi:10.1371/journal.pone.0025431)
Supplement: Table S3 — Number of associations for genes studied at least 50 times, by gene and gene category, 2001–2010. Gene categories based on Kaslow, et al., 2008. (XLSX) [file pone.0025431.s003.xlsx]

## Sheet: TableS3
Table S3. Number of gene-disease associations for genes studied at least 50 times, by gene category*, 2001-2010
Gene Category	Gene	HBV	HCV	HIV	Hpylori	Malaria	Sepsis	TB	Other	Total
TNF & related genes		35	42	26	62	27	57	24	180	453
	TNF	32	38	23	50	21	41	20	155	380
	LTA	3	4	3	12	6	16	4	25	73
HLA Class II & related genes		58	69	56	43	14	8	42	261	551
	HLA-DRB1	32	40	31	17	8	4	24	137	293
	HLA-DQB1	15	23	23	15	5	3	14	89	187
	HLA-DQA1	11	6	2	11	1	1	4	35	71
Cytokine & related genes		89	113	77	288	37	100	85	546	1335
	IL10	26	31	20	40	7	27	21	117	289
	IL1B	9	8	8	104	4	15	6	59	213
	IL6	8	10	7	11	1	24	3	89	153
	IFNG	17	17	6	4	4	5	28	67	148
	IL1RN	6	4	2	71	2	8	4	44	141
	IL4	5	8	17	9	11	4	4	48	106
	IL1A	1	3	8	9	2	5	2	32	62
	IL8	1	0	2	30	1	3	1	23	61
	IL12B	3	6	5	2	4	5	9	19	53
	TGFB1	13	26	2	8	1	4	7	48	109
Chemokine receptor & related genes		11	29	290	0	2	8	3	39	382
	CCR5	8	19	153	0	1	5	2	28	216
	CCR2	1	8	78	0	1	1	0	8	97
	CXCL12	2	2	59	0	0	2	1	3	69
HLA Class I & related genes		23	52	152	11	11	12	15	155	431
	HLA-A	7	15	40	4	5	3	6	54	134
	HLA-B	9	18	83	4	6	5	9	71	205
	HLA-C	7	19	29	3	0	4	0	30	92
Complement & MBL genes		9	11	22	3	5	26	13	106	195
	MBL2	9	11	22	3	5	26	13	106	195
Toll-like receptor genes		7	11	16	35	13	62	27	156	327
	TLR4	3	6	11	19	8	25	10	79	161
	TLR2	2	2	5	6	5	11	14	41	86
	CD14	2	3	0	10	0	26	3	36	80
Metal transport genes		0	1	3	0	0	0	40	25	69
	SLC11A1	0	1	3	0	0	0	40	25	69
Red blood cell genes		13	40	8	0	1	0	0	4	66
	HFE	13	40	8	0	1	0	0	4	66
Ig Fc & related receptor genes		1	0	7	0	12	8	1	30	59
	FCGR2A	1	0	7	0	12	8	1	30	59
Genes not categorized		26	11	61	70	5	2	35	123	333
	TP53	7	5	2	10	0	0	0	77	101
	ABCB1	1	0	46	6	2	0	2	4	61
	VDR	8	1	7	0	1	1	24	17	59
	CYP2C19	0	1	5	44	1	0	1	4	56
	GSTM1	10	4	1	10	1	1	8	21	56
Grand Total		272	379	718	512	127	283	285	1625	4201
*Categories based on Kaslow et al., 2008.
